# Supplementary material for: Green Preparation and Antibacterial Activity Evaluation of AgNPs-Blumea balsamifera Oil Nanoemulsion
Source: Molecules. 2024 Apr 26;29(9):2009. doi: 10.3390/molecules29092009 (PMC11085303; doi:10.3390/molecules29092009)
Supplement: Supplementary file 1 [file molecules-29-02009-s001.zip]

Archive with 1 entries (1 files):
- molecules-2908142-supplementary.pdf
